# Supplementary material for: Case Report: A left ventricular pseudoaneurysm detected by cardiac magnetic resonance more than 1 year after a percutaneous transluminal coronary intervention
Source: Front Cardiovasc Med. 2024 Mar 21;11:1348750. doi: 10.3389/fcvm.2024.1348750 (PMC10991743; doi:10.3389/fcvm.2024.1348750)
Supplement: Supplementary file 1 [file Datasheet1.zip]

Archive with 2 entries (1 files):
- Data Sheet 1_v1/
- Data Sheet 1_v1/S1 4ch Cine.avi
