# Supplementary material for: Case Report: A left ventricular pseudoaneurysm detected by cardiac magnetic resonance more than 1 year after a percutaneous transluminal coronary intervention
Source: Front Cardiovasc Med. 2024 Mar 21;11:1348750. doi: 10.3389/fcvm.2024.1348750 (PMC10991743; doi:10.3389/fcvm.2024.1348750)
Supplement: Supplementary file 2 [file Datasheet2.zip]

Archive with 2 entries (1 files):
- Data Sheet 2_v1/
- Data Sheet 2_v1/S2 SAX Cine.avi
